# Supplementary material for: Combined analyses of mRNA and miRNA transcriptome reveal the molecular mechanisms of theca cells physiological differences in geese follicular selection stage
Source: Poult Sci. 2024 Oct 10;103(12):104402. doi: 10.1016/j.psj.2024.104402 (PMC11577227; doi:10.1016/j.psj.2024.104402)
Supplement: Supplementary file 3 [file mmc3.xlsx]

## Sheet: Sheet1
Supplementary Table S2. Overview of mRNA-seq data of all samples.
Samples	Raw_reads	Clean reads	Q20 value	Q30 value	GC Content (%)	Mapped Rate(%)
phTCs_1	27080062	26226184	95.54	87.67	52	93.14
phTCs_2	20009978	19397159	95.68	87.92	52	93.26
phTCs_3	24335567	23624178	95.74	88.11	51	93.71
hTCs_1	21786380	21177887	95.92	88.48	52	93.44
hTCs_2	23204082	22606411	95.68	88.03	51	93.56
hTCs_3	19989782	19587786	96.13	89.11	50	93.92
phTCs: pre-hierarchical theca cells
hTCs: hierarchical theca cells
Clean reads: reads with quality score more than Q30
Q20 value (%): the percentages of reads with Phred quality scores > 20
Q30 value (%): the percentages of reads with Phred quality scores > 30
GC content (%): G+C bases as a percentage of total bassese
Mapping ratio: mapped reads/all clean reads
