# Supplementary material for: Combined analyses of mRNA and miRNA transcriptome reveal the molecular mechanisms of theca cells physiological differences in geese follicular selection stage
Source: Poult Sci. 2024 Oct 10;103(12):104402. doi: 10.1016/j.psj.2024.104402 (PMC11577227; doi:10.1016/j.psj.2024.104402)
Supplement: Supplementary file 4 [file mmc4.xlsx]

## Sheet: Table S3
Supplementary Table S3. Overview of miRNA-seq data of all samples.
Samples	Raw_reads	Clean reads	Q20 value (%)	Q30 value (%)	GC Content (%)	Mapped Rate (%)
phTCs_1	14422352	13319445	96.6487	86.64	53	69.1
phTCs_2	12705551	11503312	95.9809	85.91	54	66.99
phTCs_3	15979319	14873913	97.7855	90.3	53	68.4
hTCs_1	9903642	8316599	97.1496	88.84	55	70.18
hTCs_2	9387931	8335340	95.7208	85.21	55	73.51
hTCs_3	10054630	8518937	97.4321	89.12	55	67.86
phTCs: pre-hierarchical theca cells
hTCs: hierarchical theca cells
Clean reads: reads with quality score more than Q30
Q20 value (%): the percentages of reads with Phred quality scores > 20
Q30 value (%): the percentages of reads with Phred quality scores > 30
GC content (%): G+C bases as a percentage of total bassese
Mapping ratio: mapped reads/all clean reads
