# Supplementary material for: Combined analyses of mRNA and miRNA transcriptome reveal the molecular mechanisms of theca cells physiological differences in geese follicular selection stage
Source: Poult Sci. 2024 Oct 10;103(12):104402. doi: 10.1016/j.psj.2024.104402 (PMC11577227; doi:10.1016/j.psj.2024.104402)
Supplement: Supplementary file 5 [file mmc5.xlsx]

## Sheet: Table S4
Supplementary Table S4. List of the differentially expressed miRNAs between phTCs and hTCs
miRNA_id	log2FC	p value	padj	Sequence	Length (bp)
acy-miR-142a	3.04028	9.9e-59	1.17316e-56	CATAAAGTAGAAAGCACTACT	21
acy-miR-142a-5p	3.04028	9.9e-59	1.17316e-56	CATAAAGTAGAAAGCACTACT	21
acy-miR-142b	3.04028	9.9e-59	1.17316e-56	CATAAAGTAGAAAGCACTACTA	22
gga-miR-142-5p	3.04231	6.92e-59	1.17316e-56	CCCATAAAGTAGAAAGCACTAC	22
gga-miR-222b-3p	3.38967	4.06e-37	3.84682e-35	AGCTACATCTGATTACTGGGTCAC	24
gga-miR-425-5p	2.02593	6.62e-33	5.23282e-31	AATGACACGATCACTCCCGCTGA	23
acy-miR-223-3p	2.79001	2.42e-30	1.27181e-28	TGTCAGTTTGTCAAATACCCCAA	23
acy-miR-223a-3p	2.79001	2.42e-30	1.27181e-28	TGTCAGTTTGTCAAATACCCCA	22
gga-miR-223	2.79001	2.42e-30	1.27181e-28	TGTCAGTTTGTCAAATACCCC	21
acy-miR-1388-5p	3.05683	1.38e-28	5.44478e-27	AGGACTGTCTAACCTGAGAATG	22
acy-miR-352-5p	3.05683	1.38e-28	5.44478e-27	AGGACTGTCTAACCTGAGAATG	22
gga-miR-1388a-5p	3.05683	1.38e-28	5.44478e-27	AGGACTGTCTAACCTGAGAATG	22
acy-miR-425	2.32993	5.82e-25	2.12156e-23	AATGACACGATCACTCCCGTTGA	23
gga-miR-191-3p	2.3012	4.84e-23	1.63786e-21	CTGCCCTGGGATTTCGTTACC	21
acy-miR-191	2.15429	5.61e-19	1.47749e-17	CAACGGAATCCCAAAAGCAGCTG	23
acy-miR-191a	2.15429	5.61e-19	1.47749e-17	CAACGGAATCCCAAAAGCAGCTG	23
acy-miR-191a-5p	2.15429	5.61e-19	1.47749e-17	CAACGGAATCCCAAAAGCAGCTG	23
gga-miR-191-5p	2.15429	5.61e-19	1.47749e-17	CAACGGAATCCCAAAAGCAGCTG	23
gga-miR-455-3p	-1.23072	4.38e-15	1.09186e-13	TGCAGTCCATGGGCATATACAC	22
gga-miR-181a-5p	-1.13021	8.15e-13	1.93032e-11	AACATTCAACGCTGTCGGTGAGT	23
acy-miR-455	-1.30778	1.64e-12	3.37863e-11	TATGTGCCCTTGGACTACATCG	22
acy-miR-455a	-1.30778	1.64e-12	3.37863e-11	TATGTGCCCTTGGACTACATCG	22
gga-miR-455-5p	-1.30778	1.64e-12	3.37863e-11	TATGTGCCCTTGGACTACATCG	22
gga-miR-460a-5p	-1.04627	3.48e-12	6.86502e-11	CCTGCATTGTACACACTGTGTG	22
gga-miR-425-3p	1.59269	5.11e-12	9.69028e-11	CATCGGGGATGTCGTGTCTGTC	22
acy-novel-miR-14	1.48854	1.45e-11	2.63883e-10	GTGAGGTAACTGTGCCGACAG	21
acy-miR-214-3p	-1.09	1.76e-11	2.98178e-10	ACAGCAGGCACAGACAGGCAGT	22
gga-miR-214	-1.09	1.76e-11	2.98178e-10	ACAGCAGGCACAGACAGGCAG	21
acy-miR-181a-1-3p	-1.37968	2.3e-11	3.63607e-10	CCATCGACCGTTGATTGTACC	21
gga-miR-181a-3p	-1.38049	2.26e-11	3.63607e-10	ACCATCGACCGTTGATTGTACC	22
acy-miR-2970-5p	1.83124	1.64e-10	2.4337e-09	GACAGTCAGCAGTTGGTCTG	20
acy-miR-1386	1.01633	4.18e-10	5.99799e-09	CTCCTGGCTGGCTCGCCA	18
acy-miR-125	-1.00084	6.04e-10	7.73873e-09	TCCCTGAGACCCTAACTTGTGA	22
acy-miR-125-5p	-1.00084	6.04e-10	7.73873e-09	TCCCTGAGACCCTAACTTGTGA	22
acy-miR-125b	-1.00084	6.04e-10	7.73873e-09	TCCCTGAGACCCTAACTTGTGA	22
gga-miR-125b-5p	-1.00084	6.04e-10	7.73873e-09	TCCCTGAGACCCTAACTTGTGA	22
acy-miR-146c	1.00507	9.99e-10	1.16283e-08	TGAGAACTGAATTCCATGGGTT	22
gga-miR-146a-5p	1.00507	9.99e-10	1.16283e-08	TGAGAACTGAATTCCATGGGTT	22
acy-novel-miR-2	1.28323	1.03e-08	1.11353e-07	CTGATGTACAGCATGCTTGTGA	22
acy-miR-99	-1.03432	1.23e-08	1.19402e-07	AACCCGTAGATCCGATCTTGT	21
acy-miR-99-5p	-1.03432	1.23e-08	1.19402e-07	AACCCGTAGATCCGATCTTGTG	22
acy-miR-99a	-1.03432	1.23e-08	1.19402e-07	AACCCGTAGATCCGATCTTGT	21
acy-miR-99b	-1.03432	1.23e-08	1.19402e-07	AACCCGTAGATCCGATCTTGT	21
gga-miR-99a-5p	-1.03432	1.23e-08	1.19402e-07	AACCCGTAGATCCGATCTTGTG	22
acy-miR-1416	2.65167	6.43e-08	5.74791e-07	TCCTTAACTCATGCCGCTGTGC	22
gga-miR-1416-5p	2.65167	6.43e-08	5.74791e-07	TCCTTAACTCATGCCGCTGTG	21
acy-miR-222-5p	1.3474	7.19e-08	6.19781e-07	CGCTCAGTAGTCAGTGTAGATT	22
acy-miR-222a-5p	1.3474	7.19e-08	6.19781e-07	GCTCAGTAGTCAGTGTAGATTC	22
acy-miR-6240	1.68589	8.17e-08	6.91646e-07	CCAAAGCATCGCGAAGGCCCACGGCG	26
acy-novel-miR-26	2.23168	4.52e-07	3.45686e-06	AATTCCTGTGCACTTGCTATCT	22
acy-miR-2137	1.89143	1.36e-06	8.85694e-06	GCCGGCGGGAGCCCCAGGGAG	21
gga-miR-221-5p	1.32421	1.63e-05	8.80135e-05	AACCTGGCATACAATGTAGATTTCTGT	27
acy-miR-223-5p	2.06547	2.1e-05	0.000105054	CGTGTATTTGACAAGCTGAGTTT	23
acy-miR-9	-1.74415	2.24e-05	0.000105054	TCTTTGGTTATCTAGCTGTATGA	23
acy-miR-9-1	-1.74415	2.24e-05	0.000105054	TCTTTGGTTATCTAGCTGTATGA	23
acy-miR-9-2	-1.74415	2.24e-05	0.000105054	TCTTTGGTTATCTAGCTGTATGA	23
acy-miR-9a	-1.74415	2.24e-05	0.000105054	TCTTTGGTTATCTAGCTGTATGA	23
acy-miR-9a-5p	-1.74415	2.24e-05	0.000105054	TCTTTGGTTATCTAGCTGTATGA	23
acy-miR-9b-5p	-1.74415	2.24e-05	0.000105054	TCTTTGGTTATCTAGCTGTATGA	23
gga-miR-9-5p	-1.74415	2.24e-05	0.000105054	TCTTTGGTTATCTAGCTGTATGA	23
gga-miR-1434	1.35566	2.52e-05	0.000116909	GTGCGTGATGATGGAAAATT	20
acy-miR-202	-1.06714	5.69e-05	0.000256776	TTCCTATGCATATACTTCTTT	21
gga-miR-202-5p	-1.06714	5.69e-05	0.000256776	TTTCCTATGCATATACTTCTTT	22
acy-novel-miR-28	1.02026	7.64e-05	0.000334652	GAGGGCGCGCGGACTACAGTTC	22
acy-miR-11588-3p	-1.11698	0.000206	0.000881383	TCCTGGATTCGCTGCTGCTGTTT	23
acy-miR-378	1.71353	0.000429	0.00159987	ACTGGACTTGGAGTCAGAAGGC	22
acy-miR-378-3p	1.71353	0.000429	0.00159987	ACTGGACTTGGAGTCAGAAGGC	22
acy-miR-378a-3p	1.71353	0.000429	0.00159987	ACTGGACTTGGAGTCAGAAGGC	22
acy-miR-378a	1.55624	0.00158	0.00519753	ACTGGACTTGGAGTCAGAAGGCC	23
acy-miR-1d-3p	-1.17644	0.00481	0.0149078	TGGAATGTTAAGAAGTATGTA	21
gga-miR-1b-3p	-1.17644	0.00481	0.0149078	TGGAATGTTAAGAAGTATGTA	21
