# Supplementary material for: Combined analyses of mRNA and miRNA transcriptome reveal the molecular mechanisms of theca cells physiological differences in geese follicular selection stage
Source: Poult Sci. 2024 Oct 10;103(12):104402. doi: 10.1016/j.psj.2024.104402 (PMC11577227; doi:10.1016/j.psj.2024.104402)
Supplement: Supplementary file 6 [file mmc6.xlsx]

## Sheet: Table S5
Supplementary Table S5. List of functionally related DEGs and associated miRNAs.
miRNA_id	Prediction target DEGs	log2FC	miRNA sequence(5'-3')	padj	p value	miRNA length (bp)
acy-miR-223-3p	PDGFC	2.79001	TGTCAGTTTGTCAAATACCCCAA	1.27181e-28	2.42e-30	23
gga-miR-1388a-5p	CCNG2, RAC2	3.05683	AGGACTGTCTAACCTGAGAATG	5.44478e-27	1.38e-28	22
gga-miR-455-3p	MECR, NTRK2, PDGFD, IRAK4	-1.23072	TGCAGTCCATGGGCATATACAC	1.09186e-13	4.38e-15	22
acy-miR-455	IRAK4, MECR, NTRK2, RAC2	-1.30778	TATGTGCCCTTGGACTACATCG	3.37863e-11	1.64e-12	22
acy-miR-455-5p	MECR, NTRK2, RAC2	-1.30778	TATGTGCCCTTGGACTACATCG	3.37863e-11	1.64e-12	22
gga-miR-460a-5p	RAC2, RSPO4, WIF1	-1.04627	CCTGCATTGTACACACTGTGTG	6.86502e-11	3.48e-12	22
acy-miR-214-3p	CCL19, CHPT1, FABP5, FABP7, IL1B, IRAK4, MECR, NPC2, NTRK2, P2RY1, PDGFC, RAC2	-1.09	ACAGCAGGCACAGACAGGCAGT	2.98178e-10	1.76e-11	22
gga-miR-214	CCL19, CHPT1, FABP5, FABP7, IL1B, IRAK4, IRAK4, MECR, NPC2, NTRK2, PDGFC, RAC2	-1.09	ACAGCAGGCACAGACAGGCAG	2.98178e-10	1.76e-11	21
acy-miR-125-5p	CCL19, IL1B, NPC2, PDGFD	-1.00084	TCCCTGAGACCCTAACTTGTGA	7.73873e-09	6.04e-10	22
gga-miR-1416-5p	NTRK2	2.65167	TCCTTAACTCATGCCGCTGTG	5.74791e-07	6.43e-08	21
gga-miR-221-5p	IRAK4, MECR, NTRK2, RAC2, RAC2	1.32421	AACCTGGCATACAATGTAGATTTCTGT	8.80135e-05	1.63e-05	27
acy-miR-202	CHPT1	-1.06714	TTCCTATGCATATACTTCTTT	0.000256776	5.69e-05	21
gga-miR-202-5p	CHPT1	-1.06714	TTTCCTATGCATATACTTCTTT	0.000256776	5.69e-05	22
acy-miR-378	LCP2, MECR, NTRK2, NTRK2	1.71353	ACTGGACTTGGAGTCAGAAGGC	0.00159987	0.000429	22
acy-miR-378-3p	LCP2, MECR, NTRK2, NTRK2	1.71353	ACTGGACTTGGAGTCAGAAGGC	0.00159987	0.000429	22
DEGs: differentially expressed genes
DEMs: differentially expressed miRNAs
